# Supplementary material for: Association between cell-bound blood amyloid-β(1–40) levels and hippocampus volume
Source: Alzheimers Res Ther. 2014 Oct 20;6(5):56. doi: 10.1186/s13195-014-0056-3 (PMC4255526; doi:10.1186/s13195-014-0056-3)
Supplement: Additional file 1: Table S1. — Excel spreadsheet with partial correlations adjusted for the covariates age, ApoE, gender, education and creatinine levels. (a) Partial Pearson correlations between amyloid-β fractions and volume Freesurfer subcortical ROIs. (b) Partial Pearson correlations between amyloid-β fractions and volume of Freesurfer cortical ROIs. (c) Partial Pearson correlations between amyloid-β fractions and cortical thickness of Freesurfer cortical ROIs. [file s13195-014-0056-3-S1.xls]

## Sheet: a) Subcortical Volume pcor
ROI	DA Aß1-40 (pcor)	DA Aß1-40 (p-value)	DA Aß1-42 (pcor)	DA Aß1-42 (p-value)	TP Aß1-40 (pcor)	TP Aß1-40 (p-value)	TP Aß1-42 (pcor)	TP Aß1-42 (p-value)	CP Aß1-40 (pcor)	CP Aß1-40 (p-value)	CP Aß1-42 (pcor)	CP Aß1-42 (p-value)	Total Aß1 (pcor)	Total Aß1 (p-value)
Left Hippocampus	0.0539529	0.642076	-0.084069	0.467987	0.0330279	0.776202	-0.0984926	0.394545	-0.365793	0.000722253	-0.156709	0.172276	-0.181802	0.11174
Right Thalamus Proper	-0.00499127	0.965752	-0.18624	0.102969	0.00182932	0.987445	-0.117843	0.307333	-0.313311	0.00453836	-0.0824036	0.47691	-0.109914	0.341461
Left Amygdala	0.0709	0.540906	-0.0751145	0.516992	0.101297	0.381088	-0.0540608	0.641409	-0.309234	0.00515413	-0.0468707	0.686477	-0.0688569	0.552687
Right choroidplexus	0.033637	0.772183	-0.00365501	0.974917	0.0327377	0.778118	-0.0603943	0.602728	-0.249756	0.0265001	-0.122419	0.288657	-0.118676	0.303877
Right Hippocampus	0.0817837	0.480254	-0.158365	0.167672	0.0298869	0.797016	-0.172868	0.131096	-0.23593	0.0367522	-0.115169	0.318591	-0.162181	0.157406
Left Thalamus Proper	-0.0243537	0.834011	-0.171174	0.135032	0.0255729	0.825825	-0.0698279	0.547073	-0.235264	0.037318	0.0172703	0.881879	0.00197736	0.986429
Right vessel	0.0213312	0.854375	-0.106743	0.355741	0.103467	0.370863	-0.0135522	0.907184	-0.205908	0.0702844	0.128835	0.263739	0.0903856	0.434966
Right Amygdala	0.0841801	0.467395	-0.0594657	0.608336	0.0769205	0.506907	-0.136737	0.235067	-0.203052	0.0744423	0.0221141	0.84909	-0.0392077	0.735712
Left Ventral diencephalon	0.00275459	0.981095	-0.178225	0.119211	-0.0298737	0.797103	-0.0835025	0.471012	-0.183755	0.107813	-0.0566312	0.62559	-0.0935027	0.41916
IntraCranial Volume	-0.0984296	0.39485	-0.0953475	0.40996	-0.0577585	0.618704	-0.0665294	0.566253	-0.183514	0.108291	-0.154643	0.178145	-0.154931	0.17732
Left Accumbens area	0.0268766	0.817093	-0.116403	0.313362	-0.0161804	0.889286	-0.061747	0.594599	-0.169751	0.138405	-0.111391	0.334935	-0.110003	0.341068
Left choroid plexus	0.226746	0.0452089	-0.12909	0.262779	0.117522	0.30867	-0.186316	0.102823	-0.155595	0.175423	-0.0513614	0.658192	-0.0756154	0.514184
Brain Stem	-0.0261683	0.821835	-0.0640723	0.580739	0.00762989	0.947667	-0.00961181	0.9341	-0.110905	0.337076	0.00273051	0.98126	0.00942804	0.935357
SupraTentorial	-0.0856621	0.459536	-0.137764	0.231501	-0.11624	0.314053	-0.111419	0.33481	-0.10656	0.356574	-0.182	0.111335	-0.197555	0.0829889
Right Ventral diencephalon	-0.0277402	0.811321	-0.160463	0.161969	-0.0583927	0.614844	-0.118296	0.305452	-0.104202	0.367436	-0.102684	0.374532	-0.127067	0.270461
Left Lateral Ventricle	-0.04475	0.699985	0.0287685	0.804461	-0.0950027	0.411671	-0.103089	0.372632	-0.0988867	0.392637	-0.08441	0.466171	-0.140769	0.221283
5th Ventricle	0.0663463	0.567327	-0.0546916	0.637512	0.178667	0.118267	-0.116761	0.311858	-0.0969347	0.402138	0.208431	0.0667644	0.16517	0.149688
Total Gray Matter	0.0523386	0.652097	0.0459549	0.692299	0.161042	0.160421	0.0373458	0.747843	-0.0910846	0.431393	-0.0844334	0.466047	-0.0152099	0.895889
Left Hmisphere Cortex	0.10854	0.347606	0.0915215	0.429168	0.220248	0.0520956	0.0518483	0.655152	-0.0902197	0.435817	-0.0922937	0.425252	-0.00274478	0.981162
Cortex	0.0832139	0.472558	0.0904575	0.434598	0.210384	0.0641379	0.0514686	0.657522	-0.0868118	0.453488	-0.0793104	0.493717	0.00226769	0.984436
Right Pallidum	0.0761219	0.511354	-0.0418192	0.718804	0.00941217	0.935466	-0.0691142	0.551196	-0.0856304	0.459703	-0.0659168	0.569849	-0.0506904	0.662389
Left Caudate	0.0310611	0.789218	-0.000462499	0.996826	0.0713966	0.538061	-0.0396831	0.732625	-0.0855194	0.460289	0.00219814	0.984914	0.0101384	0.930498
Right Hemisphere Cortex	0.0561689	0.628424	0.0876789	0.448955	0.196488	0.0847332	0.0501145	0.666	-0.0817446	0.480465	-0.0647536	0.576706	0.0072665	0.950156
Left vessel	0.0768348	0.507384	-0.0694369	0.54933	0.0677986	0.558836	0.00363547	0.975051	-0.0811337	0.483773	-0.147054	0.200927	-0.0904486	0.434643
Optic Chiasm	-0.030965	0.789855	-0.0993007	0.390639	0.0508939	0.661115	-0.0071822	0.950734	-0.0803397	0.48809	-0.102314	0.376273	-0.0656358	0.571502
Left Pallidum	0.0148274	0.898494	-0.0426646	0.713359	0.0315445	0.786013	-0.00595993	0.95911	-0.0788372	0.496314	-0.0789459	0.495717	-0.046516	0.68873
SubCortical Gray matter	-0.0768485	0.507307	-0.12734	0.269414	-0.0793028	0.493758	-0.027616	0.812151	-0.0659056	0.569915	-0.0650932	0.5747	-0.068705	0.553567
Right Caudate	0.0748306	0.518586	-0.00145679	0.990001	0.0963398	0.405059	-0.0244508	0.833358	-0.060059	0.60475	0.0229529	0.843436	0.0397678	0.732075
Right Putamen	0.0995508	0.389434	-0.0948595	0.412382	0.0403902	0.72804	-0.180315	0.114801	-0.0532941	0.646158	-0.0629724	0.587277	-0.103997	0.368388
Left Putamen	0.04239	0.715126	-0.00203734	0.986017	0.075002	0.517623	-0.0686485	0.553895	-0.0246579	0.831966	-0.0723363	0.532697	-0.0661328	0.56858
Right Lateral Ventricle	-0.0364719	0.753557	-0.0324581	0.779967	-0.0284784	0.806395	-0.123915	0.282717	-0.0134809	0.90767	-0.0255409	0.82604	-0.0755567	0.514513
Anterior cingulate cortex	0.0359473	0.756994	-0.106325	0.357648	-0.0184508	0.873868	-0.0138224	0.905342	-0.0127437	0.912699	-0.125749	0.275541	-0.0848893	0.463625
Posterior cingulate cortex	-0.00445812	0.969408	-0.0922682	0.425381	0.00553743	0.962007	-0.0292975	0.800937	0.0136476	0.906534	-0.0758479	0.512884	-0.0489441	0.673362
Left Cerebellum White Matter	0.0176779	0.879112	-0.0672866	0.561823	-0.0922099	0.425676	-0.00785561	0.946121	0.0169777	0.883867	-0.0743431	0.521329	-0.059114	0.610466
Left Inferior Lateral Ventricle	-0.127718	0.267974	-0.0511828	0.659308	-0.157593	0.169807	-0.113243	0.32686	0.0179048	0.877572	-0.0203684	0.860881	-0.0935259	0.419043
Middle Anterior cingulate cortex	0.0127119	0.912916	-0.062044	0.592821	-0.111935	0.332552	0.00751414	0.94846	0.0187107	0.872106	-0.139073	0.227012	-0.0936059	0.418642
Right Accumbens area	-0.0126354	0.913438	0.0010412	0.992854	0.156954	0.171589	0.119463	0.300636	0.0349139	0.763778	0.00622585	0.957287	0.0761207	0.511361
Right Cerebellum Cortex	-0.117104	0.310417	-0.0865556	0.454832	-0.126545	0.272466	0.0125895	0.913752	0.0350583	0.762829	-0.105636	0.360808	-0.0944015	0.414663
Left Cerebellum Cortex	-0.123909	0.282739	-0.11461	0.320976	-0.135471	0.23951	0.0279886	0.809662	0.0405624	0.726925	0.000405087	0.99722	-0.00422444	0.971011
Middle Posterior cingulate cortex	0.0348891	0.763941	-0.0827848	0.474859	-0.0632159	0.585827	-0.0916038	0.42875	0.0619918	0.593133	-0.0478929	0.68	-0.0358754	0.757465
Central cingulate cortex	0.0398722	0.731398	0.0108512	0.925625	-0.0704037	0.543757	0.0203407	0.861069	0.080161	0.489064	-0.101821	0.378605	-0.0492935	0.671161
Right Cerebellum White Matter	-0.0810533	0.484209	0.109892	0.341562	-0.0864714	0.455274	0.215872	0.0571919	0.0815808	0.481351	-0.0961519	0.405985	-0.0206252	0.859145
Right Inferior Lateral Ventricle	-0.163831	0.153111	-0.0248246	0.830847	-0.111939	0.332533	-0.100451	0.385119	0.0998479	0.388007	0.110956	0.336848	0.0260686	0.822503
3rd Ventricle	-0.126324	0.273316	0.0012776	0.991231	-0.053329	0.645942	-0.047693	0.681265	0.104342	0.366786	0.0605179	0.601983	0.0206537	0.858952
4th Ventricle	-0.0216559	0.852182	0.249325	0.0267795	0.312484	0.00465779	0.319494	0.00372681	0.28827	0.00960526	0.111409	0.334857	0.258119	0.0215441

## Sheet: b) Cortical volume pcor
ROI	DA Aß1-40 (pcor)	DA Aß1-40 (p-value)	DA Aß1-42 (pcor)	DA Aß1-42 (p-value)	TP Aß1-40 (pcor)	TP Aß1-40 (p-value)	TP Aß1-42 (pcor)	TP Aß1-42 (p-value)	CP Aß1-40 (pcor)	CP Aß1-40 (p-value)	CP Aß1-42 (pcor)	CP Aß1-42 (p-value)	Total Aß1 (pcor)	Total Aß1 (p-value)
Left hemisphere bankssts gray matter	-0.104018	0.368291	-0.037889	0.744297	0.0568233	0.624414	-0.094596	0.413694	0.00642623	0.955914	-0.0303223	0.794122	-0.0436899	0.706773
Left hemisphere caudal anterior cingulate gray matter	-0.10052	0.384789	0.138311	0.229618	0.0600298	0.604927	0.0394513	0.73413	-0.0428923	0.711894	0.00647821	0.955558	0.0696196	0.548275
Left hemisphere caudal middle frontal gray matter	0.164831	0.150548	0.0958263	0.407591	0.171444	0.134399	0.075637	0.514064	0.072035	0.534414	-0.149334	0.193879	-0.0489569	0.673281
Left hemisphere cuneus gray matter	-0.0772585	0.505031	0.0458186	0.693167	-0.0993097	0.390595	-0.0102959	0.929421	-0.0257008	0.824968	0.0312796	0.787769	0.0174379	0.880742
Left hemisphere entorhinal gray matter	0.108153	0.349347	-0.0343234	0.767662	0.214941	0.058325	0.0489021	0.673627	-0.295848	0.0077161	-0.0963821	0.404851	-0.0300816	0.795721
Left hemisphere frontal pole gray matter	-0.00353283	0.975755	0.148261	0.197176	-0.0401938	0.729313	0.0152537	0.895592	0.147989	0.198018	-0.0271579	0.815212	0.000981423	0.993264
Left hemisphere fusiform gray matter	-0.00321773	0.977917	0.0934602	0.419373	0.0987489	0.393303	0.0462331	0.690529	0.00890735	0.93892	-0.127926	0.267182	-0.0419598	0.717898
Left hemisphere inferior parietal gray matter	0.125645	0.275947	0.133741	0.245677	0.231146	0.0409791	0.0532653	0.646337	-0.0319423	0.783379	-0.0733963	0.526677	0.0041249	0.971694
Left hemisphere inferior temporal gray matter	0.0138209	0.905352	0.0298214	0.797451	0.142593	0.215237	0.141871	0.217616	-0.15891	0.166178	-0.224142	0.0478748	-0.122303	0.289123
Left hemisphere insula gray matter	0.0717543	0.536016	0.133635	0.246057	0.232407	0.0398282	0.14713	0.200691	-0.157553	0.169919	0.00927528	0.936402	0.120066	0.298167
Left hemisphere isthmus cingulate gray matter	0.105773	0.360175	0.0506987	0.662337	0.0585433	0.613929	0.0316645	0.785218	-0.160808	0.161045	-0.170967	0.135518	-0.103586	0.370306
Left hemisphere lateral occipital gray matter	-0.075018	0.517533	0.00489587	0.966406	-0.0929738	0.421818	-0.0254042	0.826957	0.0445081	0.701532	-0.161547	0.159078	-0.138514	0.228923
Left hemisphere lateral orbitofrontal gray matter	0.183143	0.109031	0.110379	0.339399	0.222299	0.0498366	0.0582405	0.615769	-0.162693	0.156063	-0.0668606	0.564313	0.0183827	0.87433
Left hemisphere lingual gray matter	-0.0153149	0.895175	-0.102856	0.373723	-0.0277935	0.810965	-0.0144061	0.901363	-0.0980528	0.396679	-0.069386	0.549625	-0.0460675	0.691582
Left hemisphere medial orbitofrontal gray matter	0.030438	0.793353	0.00167856	0.988479	0.0253624	0.827238	0.0458345	0.693065	-0.154048	0.179862	-0.0879889	0.44734	-0.0491144	0.672289
Left hemisphere middle temporal gray matter	0.109653	0.342623	0.0354683	0.760136	0.16484	0.150528	0.0128537	0.911949	-0.2033	0.0740742	-0.279951	0.0121232	-0.210903	0.0634526
Left hemisphere paracentral gray matter	0.102545	0.375189	0.0720919	0.534089	0.110322	0.33965	-0.0713209	0.538494	-0.0304676	0.793156	0.0715353	0.537268	0.0954595	0.409405
Left hemisphere parahippocampal gray matter	0.0824883	0.476454	0.0139099	0.904745	0.0698443	0.546978	0.0016132	0.988928	-0.122902	0.286733	-0.197522	0.0830435	-0.16423	0.152086
Left hemisphere parsopercularis gray matter	0.0254283	0.826795	0.0596363	0.607304	0.164062	0.152516	0.080134	0.489212	-0.032819	0.777581	-0.0044141	0.96971	0.0986322	0.393868
Left hemisphere parsorbitalis gray matter	0.0583037	0.615385	0.158307	0.167832	0.195624	0.0861672	0.132818	0.249011	0.0294523	0.799906	0.143913	0.21093	0.211288	0.062949
Left hemisphere parstriangularis gray matter	-0.0441796	0.703635	0.0343996	0.76716	-0.0512005	0.659197	-0.0565934	0.625822	0.0105588	0.927624	-0.0884347	0.445024	-0.056661	0.625408
Left hemisphere pericalcarine gray matter	0.0929274	0.422052	-0.0741742	0.522281	0.0413795	0.721642	-0.0310973	0.788977	-0.183917	0.107491	0.0140695	0.903657	0.0208029	0.857944
Left hemisphere postcentral gray matter	0.108957	0.345734	-0.0808006	0.485582	0.143739	0.211496	-0.11477	0.320292	0.0454386	0.695589	0.0474365	0.682889	0.0629082	0.587659
Left hemisphere posterior cingulate gray matter	-0.0748215	0.518637	0.108425	0.348122	0.18899	0.0978046	0.11302	0.327825	-0.0470917	0.685075	0.035349	0.760919	0.111213	0.335717
Left hemisphere precentral gray matter	0.228467	0.0435138	0.130417	0.257821	0.305389	0.00580054	0.0524966	0.651113	-0.00189573	0.986989	0.0177169	0.878847	0.10574	0.360329
Left hemisphere precuneus gray matter	0.127129	0.270223	0.0840334	0.468177	0.138278	0.229731	0.096475	0.404394	-0.101892	0.378268	-0.135206	0.240448	-0.0640622	0.580799
Left hemisphere rostral anterior cingulate gray matter	-0.000423748	0.997092	0.114887	0.319794	0.125888	0.275002	0.0785616	0.49783	-0.0479726	0.679496	-0.0934031	0.419659	-0.0134405	0.907946
Left hemisphere rostral middle frontal gray matter	-0.0605215	0.601962	0.0792642	0.49397	0.12406	0.282145	-0.0408621	0.724986	0.0298065	0.79755	-0.0652652	0.573686	-0.0190916	0.869525
Left hemisphere superior frontal gray matter	0.0902853	0.43548	0.104702	0.365117	0.19176	0.0928064	0.0756287	0.51411	-0.0208402	0.857692	-0.00645534	0.955715	0.0558731	0.630239
Left hemisphere superior parietal gray matter	0.0964656	0.404441	-0.0724263	0.532184	0.0126547	0.913307	-0.0742798	0.521686	-0.0497169	0.668498	-0.0847236	0.464504	-0.0783862	0.498797
Left hemisphere superior temporal gray matter	0.20554	0.0708099	0.143124	0.213496	0.243407	0.0308664	0.0559602	0.629704	-0.213278	0.060395	-0.0525981	0.650481	0.0130991	0.910274
Left hemisphere supramarginal gray matter	0.150095	0.191566	0.0988003	0.393054	0.301758	0.00647432	0.168141	0.142295	-0.0335016	0.773076	0.00895957	0.938563	0.129336	0.261857
Left hemisphere temporal pole gray matter	0.148671	0.19591	0.00218622	0.984995	0.24285	0.0312763	0.00179973	0.987648	-0.188694	0.0983516	-0.0919912	0.426784	-0.0457126	0.693843
Left hemisphere transverse temporal gray matter	0.134793	0.241914	0.0690725	0.551438	0.271004	0.0154396	0.0680248	0.55752	-0.153818	0.180528	0.0425049	0.714386	0.122407	0.288707
Right hemisphere bankssts gray matter	-0.0206083	0.859259	0.153814	0.18054	0.0506196	0.662833	0.037058	0.749723	-0.0161233	0.889674	-0.102699	0.37446	-0.0502544	0.665123
Right hemisphere caudal anterior cingulate gray matter	-0.0142083	0.902711	0.062412	0.59062	0.0742479	0.521866	0.0841137	0.467749	0.054359	0.639566	-0.113399	0.326183	-0.0432408	0.709655
Right hemisphere caudal middle frontal gray matter	0.0270391	0.816006	0.0404225	0.727831	0.165083	0.149908	0.0255477	0.825995	-0.139434	0.225786	-0.0152813	0.895403	0.0434522	0.708298
Right hemisphere cuneus gray matter	-0.153958	0.180122	0.0738265	0.524244	-0.115798	0.315917	0.0391643	0.735994	0.0372761	0.748298	-0.00900297	0.938266	0.00370964	0.974542
Right hemisphere entorhinal gray matter	0.177871	0.119969	-0.125579	0.276202	0.118739	0.303617	-0.0846546	0.464871	-0.152766	0.183601	-0.0737883	0.52446	-0.0819673	0.479262
Right hemisphere frontalpole gray matter	0.00069246	0.995247	0.144586	0.20876	0.168037	0.142551	0.0535141	0.644794	0.100791	0.383497	0.118235	0.305704	0.139132	0.226811
Right hemisphere fusiform gray matter	0.032267	0.78123	0.0353408	0.760973	0.159515	0.164529	0.00693734	0.952412	-0.0894482	0.439783	-0.20131	0.0770723	-0.145026	0.207348
Right hemisphere inferior parietal gray matter	-0.0787384	0.496857	0.0358796	0.757438	0.0939722	0.416807	0.0121537	0.916727	0.0632022	0.585908	-0.0680746	0.55723	-0.0365216	0.753232
Right hemisphere inferior temporal gray matter	0.023785	0.837834	0.0756362	0.514068	0.128663	0.264388	0.0882836	0.445809	-0.0878337	0.448148	-0.078496	0.498191	-0.0102744	0.929568
Right hemisphere insula gray matter	0.0929348	0.422015	0.0749438	0.517949	0.191355	0.0935251	0.0814643	0.481981	-0.170949	0.135561	-0.107742	0.351202	-0.0115576	0.920798
Right hemisphere isthmus cingulate gray matter	-0.129896	0.259762	0.00254466	0.982536	0.0550649	0.635211	0.0577461	0.618779	-0.140653	0.221672	-0.0820725	0.478694	-0.0377299	0.745336
Right hemisphere lateral occipital gray matter	-0.0152621	0.895534	-0.141194	0.219864	0.00894358	0.938672	-0.156014	0.174234	-0.0397324	0.732305	0.00121133	0.991686	-0.071996	0.534636
Right hemisphere lateral orbito frontal gray matter	0.146326	0.203217	0.16127	0.159814	0.203659	0.073543	0.122683	0.287604	-0.104643	0.365388	-0.00133203	0.990858	0.08491	0.463515
Right hemisphere lingual gray matter	-0.0825481	0.476132	-0.126997	0.270729	-0.0597265	0.606759	-0.129436	0.26148	-0.0964228	0.404651	-0.0846616	0.464833	-0.129604	0.260854
Right hemisphere medial orbito frontal gray matter	0.0190786	0.869613	0.0479696	0.679515	0.0441214	0.704007	0.0524651	0.651309	-0.0731609	0.528011	-0.0641394	0.580341	-0.0111404	0.923648
Right hemisphere middle temporal gray matter	0.0616958	0.594906	0.0655831	0.571812	0.11389	0.324068	0.114341	0.322128	-0.163084	0.155045	-0.257959	0.0216313	-0.150935	0.189034
Right hemisphere paracentral gray matter	0.012031	0.917565	0.0360601	0.756255	0.143953	0.210801	-0.0228791	0.843933	-0.0556318	0.631722	0.0963164	0.405175	0.112717	0.329138
Right hemisphere parahippocampal gray matter	0.134067	0.244506	0.178807	0.117969	0.162619	0.156258	0.148505	0.196421	-0.00926034	0.936505	-0.104688	0.365183	-0.0245007	0.833023
Right hemisphere parsopercularis gray matter	0.206472	0.0694849	0.117915	0.307032	0.160109	0.162923	0.0121588	0.916692	0.0244157	0.833594	-0.0618033	0.594262	0.0333387	0.774151
Right hemisphere parsorbitalis gray matter	0.111109	0.336173	0.0399633	0.730807	0.0541593	0.6408	0.0149007	0.897994	0.0505899	0.663019	0.00831102	0.943003	0.0517895	0.655519
Right hemisphere parstriangularis gray matter	0.113342	0.326431	0.17679	0.122312	0.167878	0.14294	0.111641	0.333839	-0.0546696	0.637648	0.0234618	0.840009	0.0907629	0.433035
Right hemisphere pericalcarine gray matter	0.00776301	0.946755	0.0771099	0.505855	-0.0370351	0.749873	0.0344225	0.767009	-0.17095	0.135558	-0.0461069	0.691331	-0.0283983	0.806929
Right hemisphere postcentral gray matter	-0.0292345	0.801356	-0.0213119	0.854505	0.0955993	0.408713	-0.0299334	0.796706	0.0411533	0.723104	-0.132174	0.251355	-0.0558825	0.630181
Right hemisphere posterior cingulate gray matter	0.00900989	0.938219	0.00705099	0.951633	0.0222402	0.84824	0.0052994	0.963639	-0.200022	0.079064	-0.150797	0.189448	-0.113167	0.327189
Right hemisphere precentral gray matter	0.024925	0.830173	0.0792665	0.493957	0.252454	0.0248075	0.0760377	0.511824	0.0897572	0.438192	0.110035	0.340926	0.183624	0.108073
Right hemisphere precuneus gray matter	0.0735094	0.526037	0.114681	0.320673	0.220664	0.051631	0.17624	0.123516	-0.0781914	0.499871	-0.0489404	0.673385	0.047286	0.683843
Right hemisphere rostral anterior cingulate gray matter	-0.0137524	0.905819	0.0325985	0.779039	0.126179	0.273876	0.0398807	0.731343	-0.0984815	0.394598	-0.1422	0.21653	-0.0906256	0.433738
Right hemisphere rostral middle frontal gray matter	-0.067045	0.563235	0.132275	0.250986	0.0495559	0.66951	0.00559177	0.961634	0.0654741	0.572454	0.0200492	0.863041	0.0446063	0.700904
Right hemisphere superior frontal gray matter	-0.0049256	0.966202	0.116531	0.312824	0.171464	0.134351	0.0744521	0.520715	-0.0493906	0.67055	0.0172229	0.882202	0.0770219	0.506344
Right hemisphere superior parietal gray matter	0.147456	0.199674	0.0263993	0.820288	0.14043	0.222421	0.0275525	0.812575	0.0542104	0.640484	-0.100887	0.383036	-0.0412738	0.722325
Right hemisphere superior temporal gray matter	0.141288	0.219552	0.0709411	0.54067	0.233	0.0392965	0.00911344	0.93751	-0.195521	0.0863389	-0.0511005	0.659823	0.0111968	0.923263
Right hemisphere supramarginal gray matter	0.155191	0.176576	0.11091	0.33705	0.22121	0.0510266	0.04922	0.671624	-0.0309755	0.789786	0.0143881	0.901486	0.0729526	0.529193
Right hemisphere temporalpole gray matter	0.206061	0.0700662	0.0458595	0.692907	0.395079	0.000215963	0.0634919	0.584185	-0.17997	0.11552	-0.0898299	0.437818	0.00665933	0.954317
Right hemisphere transverse temporal gray matter	0.0372603	0.748401	0.128162	0.266283	0.153545	0.181323	0.0917176	0.428172	-0.100394	0.385389	-0.0125769	0.913838	0.0506372	0.662723

## Sheet: c) Cortical thickness pcor
ROI	DA Aß1-40 (pcor)	DA Aß1-40 (p-value)	DA Aß1-42 (pcor)	DA Aß1-42 (p-value)	TP Aß1-40 (pcor)	TP Aß1-40 (p-value)	TP Aß1-42 (pcor)	TP Aß1-42 (p-value)	CP Aß1-40 (pcor)	CP Aß1-40 (p-value)	CP Aß1-42 (pcor)	CP Aß1-42 (p-value)	Total Aß1 (pcor)	Total Aß1 (p-value)
Left hemisphere entorhinal thickness average	0.185511	0.104373	0.0235129	0.839666	0.230795	0.0413041	0.0628464	0.588028	-0.21699	0.0558529	-0.0971488	0.401089	-0.0368618	0.751006
Right hemisphere entorhinal thickness average	0.202005	0.0760155	0.146686	0.202084	0.187797	0.10002	0.0983707	0.395135	-0.148322	0.196988	0.0702926	0.544396	0.094848	0.41244
Right hemisphere temporalpole thickness average	0.186011	0.103408	0.106903	0.35501	0.307777	0.00539124	0.114378	0.321972	-0.147402	0.199841	-0.0582431	0.615753	0.0311548	0.788596
Right hemisphere middle temporal thickness average	0.150363	0.190756	0.156096	0.174004	0.242805	0.0313093	0.0623514	0.590983	-0.0881302	0.446606	-0.00193145	0.986744	0.0500257	0.666558
Left hemisphere temporal pole thickness average	0.238682	0.0344874	0.174908	0.126469	0.329276	0.0027013	0.104412	0.366463	-0.0863852	0.455727	0.0111811	0.92337	0.103317	0.371561
Left hemisphere inferior temporal thickness average	0.187663	0.100271	0.228367	0.0436114	0.276551	0.0133041	0.11496	0.319483	-0.0840053	0.468327	0.043611	0.707278	0.117443	0.309
Left hemisphere middle temporal thickness average	0.249492	0.0266712	0.155263	0.176369	0.306323	0.00563727	0.0481029	0.678672	-0.0775444	0.503446	-0.0497554	0.668256	0.0309515	0.789945
Right hemisphere pericalcarine thickness average	-0.064675	0.57717	0.113293	0.326642	0.0431739	0.710084	-0.0117978	0.919157	-0.0729868	0.528999	0.113163	0.327207	0.111068	0.336357
Left hemisphere superior temporal thickness average	0.282272	0.0113697	0.14262	0.215148	0.347775	0.00141851	0.0667273	0.565094	-0.0723796	0.53245	-0.0333432	0.774121	0.0539924	0.641832
Right hemisphere superior temporal thickness average	0.186527	0.102421	0.166683	0.14589	0.304925	0.00588296	0.0959333	0.407063	-0.0613856	0.596766	-0.0120985	0.917103	0.0801895	0.488909
Left hemisphere parahippocampal thickness average	0.0805055	0.487187	-0.00933835	0.935971	0.0379902	0.743637	-0.0587365	0.612755	-0.057931	0.617653	-0.140162	0.223322	-0.125616	0.276059
Right hemisphere transverse temporal thickness average	0.118617	0.304122	0.0897828	0.43806	0.238277	0.0348129	0.054763	0.637071	-0.0563746	0.627162	-0.00108289	0.992567	0.0739287	0.523666
Left hemisphere isthmus cingulate thickness average	0.0109869	0.924697	0.157742	0.169395	0.0986757	0.393657	0.118268	0.305568	-0.0552833	0.633866	0.0914271	0.429649	0.110469	0.339002
Left hemisphere transverse temporal thickness average	0.133646	0.24602	0.151739	0.186636	0.329141	0.00271356	0.105955	0.359344	-0.0489509	0.673319	0.0633002	0.585325	0.140831	0.221077
Right hemisphere parahippocampal thickness average	0.0622777	0.591423	0.111466	0.334607	0.108712	0.346834	0.08342	0.471453	-0.0485916	0.675585	-0.0602578	0.603551	-0.00884872	0.939322
Left hemisphere caudal anterior cingulate thickness average	0.101901	0.378226	0.136938	0.234366	0.184077	0.107175	0.00618532	0.957565	-0.0314523	0.786624	0.00871801	0.940216	0.0648703	0.576016
Right hemisphere parstriangularis thickness average	0.16334	0.154378	0.183536	0.108248	0.270987	0.0154467	0.137636	0.231945	-0.0253455	0.827351	0.0497574	0.668243	0.131404	0.254176
Left hemisphere pericalcarine thickness average	0.0775319	0.503516	0.120438	0.296649	0.149398	0.193686	-0.0317512	0.784644	-0.0226585	0.84542	0.17263	0.131643	0.178153	0.119366
Left hemisphere posterior cingulate thickness average	0.139613	0.225177	0.208923	0.0660948	0.317166	0.00401603	0.0900636	0.436617	-0.0123829	0.915162	0.137329	0.233008	0.194916	0.0873546
Left hemisphere cuneus thickness average	0.0431498	0.710239	0.131491	0.253855	0.0595899	0.607584	-0.04373	0.706516	-0.011993	0.917824	0.0802022	0.48884	0.0919723	0.426879
Right hemisphere lingual thickness average	0.00570994	0.960824	0.0427655	0.71271	0.0895595	0.43921	-0.0550746	0.63515	-0.0117126	0.919739	0.0377754	0.745039	0.0257277	0.824788
Left hemisphere insula thickness average	0.128346	0.265589	0.171159	0.135065	0.296911	0.00747879	0.106617	0.356314	-0.00825956	0.943355	0.077861	0.501695	0.164283	0.151948
Right hemisphere bankssts thickness average	0.135217	0.240409	0.197153	0.0836426	0.212701	0.0611276	0.0961308	0.406089	-0.00232125	0.984069	0.0120181	0.917653	0.0887602	0.443337
Left hemisphere lingual thickness average	0.116929	0.31115	0.147089	0.20082	0.127262	0.269711	0.0132163	0.909475	-0.000919237	0.993691	0.102372	0.376002	0.139378	0.225973
Right hemisphere posterior cingulate thickness average	0.118505	0.304583	0.0986644	0.393712	0.220127	0.052232	0.0290375	0.802668	-0.000328476	0.997745	0.0923805	0.424812	0.122748	0.287345
Right hemisphere parsopercularis thickness average	0.0470142	0.685566	0.10145	0.38036	0.164348	0.151781	0.0183744	0.874386	0.0124383	0.914784	0.0231541	0.842081	0.0741758	0.522272
Right hemisphere isthmus cingulate thickness average	0.0245788	0.832498	0.0758337	0.512964	0.12413	0.281871	0.0177699	0.878487	0.019394	0.867477	0.0651633	0.574286	0.0736474	0.525256
Right hemisphere lateral occipital thickness average	0.157413	0.170308	0.131829	0.252616	0.1429	0.214229	-0.0285926	0.805633	0.022144	0.848889	0.0612893	0.597344	0.0573072	0.621457
Right hemisphere caudal middle frontal thickness average	0.0803646	0.487955	0.171931	0.133261	0.260683	0.0201901	0.114986	0.319373	0.0242414	0.834766	-0.0418366	0.718692	0.0729944	0.528956
Right hemisphere inferior temporal thickness average	0.13641	0.236209	0.169931	0.137975	0.211686	0.0624322	0.091661	0.428459	0.0258763	0.823791	0.0817241	0.480576	0.126693	0.271895
Left hemisphere fusiform thickness average	0.152792	0.183523	0.197702	0.0827515	0.249518	0.0266544	0.0982303	0.395817	0.0334966	0.773109	0.0341167	0.769023	0.118877	0.303047
Left hemisphere lateral orbitofrontal thickness average	0.164513	0.151362	0.140426	0.222434	0.24074	0.032869	0.0442863	0.702951	0.0390639	0.736647	0.104919	0.36411	0.163279	0.154539
Right hemisphere fusiform thickness average	0.175941	0.124175	0.143758	0.211434	0.301966	0.00643386	0.0732408	0.527558	0.0424973	0.714435	0.0274557	0.813222	0.0815319	0.481616
Right hemisphere lateral orbito frontal thickness average	0.092851	0.422437	0.177585	0.120586	0.201719	0.0764485	0.104099	0.367917	0.0539522	0.642081	0.12239	0.288774	0.189618	0.096655
Left hemisphere parstriangularis thickness average	0.167182	0.144653	0.198947	0.0807557	0.282281	0.0113669	0.109308	0.344163	0.0551512	0.634679	0.0964245	0.404643	0.176893	0.122088
Left hemisphere bankssts thickness average	0.164451	0.151518	0.118616	0.304126	0.279382	0.0123145	0.0929753	0.421811	0.0556111	0.631849	0.0797178	0.491486	0.151957	0.185986
Right hemisphere precuneus thickness average	0.117222	0.309922	0.205893	0.0703059	0.297597	0.00732882	0.160418	0.16209	0.061078	0.598614	0.0822473	0.477752	0.181658	0.112032
Left hemisphere inferior parietal thickness average	0.245195	0.0295808	0.179713	0.116059	0.343876	0.00163128	0.0740744	0.522844	0.0635467	0.583859	0.0963745	0.404889	0.16882	0.140645
Left hemisphere precuneus thickness average	0.137916	0.230978	0.219889	0.0524999	0.299156	0.00699788	0.153878	0.180353	0.0643047	0.579362	0.107669	0.351533	0.202415	0.0753964
Right hemisphere insula thickness average	0.081027	0.484352	0.195068	0.0870994	0.274059	0.0142301	0.114868	0.319872	0.0671005	0.56291	0.0978516	0.397659	0.18237	0.110585
Left hemisphere lateral occipital thickness average	0.144452	0.20919	0.101316	0.380996	0.177791	0.120142	-0.0176186	0.879515	0.0684281	0.555175	-0.0155509	0.893569	0.0278941	0.810293
Left hemisphere supramarginal thickness average	0.216807	0.05607	0.163311	0.154455	0.354198	0.0011214	0.0847143	0.464554	0.0727125	0.530557	0.0671835	0.562425	0.157927	0.168883
Left hemisphere caudal middle frontal thickness average	0.219749	0.0526573	0.140488	0.222225	0.359201	0.000929856	0.0731131	0.528282	0.0813662	0.482513	0.0221857	0.848608	0.132909	0.24868
Right hemisphere rostral anterior cingulate thickness average	0.149791	0.192488	0.241618	0.0321982	0.300846	0.00665377	0.132243	0.2511	0.0824504	0.476658	0.120177	0.297713	0.205407	0.0709997
Right hemisphere paracentral thickness average	0.0660979	0.568785	0.177097	0.121642	0.305677	0.00574974	0.143682	0.211681	0.0865571	0.454824	0.150119	0.191493	0.23993	0.0334987
Right hemisphere superior frontal thickness average	0.118328	0.305319	0.184972	0.105419	0.306445	0.00561637	0.110091	0.340676	0.0897744	0.438104	0.0637314	0.582762	0.155744	0.175001
Left hemisphere parsopercularis thickness average	0.147416	0.199799	0.10354	0.37052	0.359611	0.000915541	0.026565	0.819179	0.0977141	0.398328	-0.00669874	0.954046	0.093365	0.419851
Right hemisphere rostral middle frontal thickness average	0.126005	0.27455	0.209464	0.0653644	0.237709	0.0352742	0.129256	0.262156	0.107816	0.35087	0.0681296	0.55691	0.168125	0.142334
Right hemisphere inferior parietal thickness average	0.0903476	0.435161	0.168068	0.142475	0.227927	0.0440402	0.0800824	0.489493	0.10906	0.345272	0.0726499	0.530912	0.145708	0.205173
Right hemisphere frontalpole thickness average	0.122881	0.286813	0.234962	0.0375775	0.319124	0.0037715	0.151038	0.188727	0.111004	0.336638	0.162938	0.155423	0.246771	0.0284845
Left hemisphere rostral middle frontal thickness average	0.153172	0.18241	0.147487	0.199578	0.282182	0.0113982	0.0661724	0.568348	0.119871	0.298964	-0.00628035	0.956914	0.0920294	0.42659
Left hemisphere paracentral thickness average	0.143786	0.211342	0.207729	0.0677298	0.290905	0.00890777	0.134453	0.243128	0.122114	0.289879	0.0833806	0.471664	0.182357	0.110613
Left hemisphere superior frontal thickness average	0.175363	0.125455	0.179454	0.116602	0.292827	0.00842685	0.091943	0.427028	0.122821	0.287053	0.0455185	0.695079	0.142469	0.215643
Right hemisphere medial orbito frontal thickness average	0.077453	0.503953	0.23891	0.0343047	0.210731	0.063679	0.166447	0.146479	0.125467	0.276637	0.150308	0.190921	0.231105	0.0410168
Left hemisphere frontal pole thickness average	0.131632	0.253338	0.173686	0.129225	0.206524	0.0694121	0.0691604	0.550929	0.126345	0.273235	-0.0661807	0.568299	0.0122438	0.916111
Right hemisphere supramarginal thickness average	0.142185	0.216579	0.173872	0.128803	0.335677	0.00217325	0.0572405	0.621864	0.128923	0.263409	0.119174	0.301824	0.18887	0.0980271
Right hemisphere cuneus thickness average	-0.0554038	0.633124	0.149988	0.191891	0.0461068	0.691332	0.0397087	0.732458	0.129856	0.259912	0.0775552	0.503387	0.112296	0.330972
Left hemisphere rostral anterior cingulate thickness average	0.124428	0.280696	0.159019	0.165881	0.290587	0.00898942	0.0790892	0.49493	0.130489	0.257554	0.130451	0.257696	0.204338	0.0725464
Left hemisphere medial orbitofrontal thickness average	0.0783594	0.498944	0.255008	0.0232884	0.223438	0.0486166	0.141749	0.218019	0.131187	0.254973	0.129537	0.261102	0.205452	0.0709354
Right hemisphere parsorbitalis thickness average	0.0703853	0.543862	0.0956898	0.408266	0.151311	0.187909	0.0491668	0.671959	0.133982	0.244813	0.000220426	0.998487	0.0765256	0.509103
Left hemisphere superior parietal thickness average	0.239226	0.0340537	0.220049	0.0523195	0.295023	0.00790476	0.123575	0.28406	0.135393	0.239787	0.0653611	0.57312	0.162484	0.15661
Right hemisphere superior parietal thickness average	0.0920842	0.426312	0.20108	0.077426	0.266224	0.0175067	0.134412	0.243275	0.138357	0.229462	0.0882943	0.445753	0.170961	0.135533
Left hemisphere postcentral thickness average	0.239507	0.0338306	0.182367	0.110592	0.384318	0.000342221	0.101586	0.379718	0.141471	0.218942	0.104815	0.364593	0.209256	0.0656453
Left hemisphere precentral thickness average	0.25306	0.02444	0.270233	0.0157586	0.366017	0.000715999	0.134774	0.241983	0.144385	0.209405	0.0285171	0.806137	0.15387	0.180379
Left hemisphere parsorbitalis thickness average	0.198778	0.0810252	0.259417	0.0208498	0.381215	0.000389353	0.178961	0.117644	0.159489	0.164601	0.150929	0.189052	0.269961	0.0158721
Right hemisphere precentral thickness average	0.102176	0.376927	0.21142	0.0627769	0.325729	0.00304013	0.155648	0.175273	0.161141	0.160156	0.0849069	0.463532	0.203613	0.0736105
Right hemisphere caudal anterior cingulate thickness average	-0.0046813	0.967877	0.179288	0.116953	0.243293	0.03095	0.149111	0.19456	0.161694	0.15869	0.203612	0.0736133	0.289649	0.00923455
Right hemisphere postcentral thickness average	0.130653	0.256948	0.204031	0.0729959	0.321214	0.00352496	0.126617	0.272188	0.16256	0.156412	0.0984511	0.394745	0.203944	0.0731235
