# Supplementary material for: Association between cell-bound blood amyloid-β(1–40) levels and hippocampus volume
Source: Alzheimers Res Ther. 2014 Oct 20;6(5):56. doi: 10.1186/s13195-014-0056-3 (PMC4255526; doi:10.1186/s13195-014-0056-3)
Supplement: Additional file 2: Table S2. — Excel spreadsheet with partial correlations adjusted for the covariates age, ApoE, gender, education, creatinine levels and phenotype. (a) Partial Pearson correlations between amyloid-β fractions and volume Freesurfer subcortical ROIs. (b) Partial Pearson correlations between amyloid-β fractions and volume of Freesurfer cortical ROIs. (c) Partial Pearson correlations between amyloid-β fractions and cortical thickness of Freesurfer cortical ROIs. [file s13195-014-0056-3-S2.xls]

## Sheet: a) Subcortical Volume pcor
ROI	DA Aß1-40 (pcor)	DA Aß1-40 (p-value)	DA Aß1-42 (pcor)	DA Aß1-42 (p-value)	TP Aß1-40 (pcor)	TP Aß1-40 (p-value)	TP Aß1-42 (pcor)	TP Aß1-42 (p-value)	CP Aß1-40 (pcor)	CP Aß1-40 (p-value)	CP Aß1-42 (pcor)	CP Aß1-42 (p-value)	Total Aß1 (pcor)	Total Aß1 (p-value)
Brain Stem	-0.0414564	0.722958	-0.0766742	0.511156	0.00275044	0.981252	-0.0168343	0.885617	-0.101286	0.384375	-0.00553011	0.962314	0.000229629	0.998435
Anterior cingulate cortex	0.0102904	0.929936	-0.129737	0.2636	-0.0275468	0.81386	-0.0269018	0.818144	0.00667643	0.95451	-0.142714	0.217964	-0.103097	0.375844
Central cingulate cortex	0.0246234	0.833319	-0.00172792	0.988221	-0.0761452	0.514092	0.0127545	0.913216	0.0930031	0.424825	-0.111703	0.336855	-0.0598522	0.608444
Middle Anterior cingulate cortex	0.000994023	0.993224	-0.0722692	0.535859	-0.116355	0.31686	0.00178662	0.987821	0.0277332	0.812623	-0.146744	0.204976	-0.101879	0.381569
Middle Posterior cingulate cortex	0.0112678	0.9233	-0.103859	0.372288	-0.0720882	0.536886	-0.104674	0.368508	0.0812211	0.48627	-0.0623047	0.593779	-0.0518197	0.657517
Posterior cingulate cortex	-0.0219079	0.851483	-0.107403	0.356013	-0.000197301	0.998655	-0.0379391	0.745646	0.0266582	0.819764	-0.0863026	0.45922	-0.0603766	0.605295
Cortex	0.0391301	0.737939	0.0562199	0.630443	0.202625	0.0770771	0.0301463	0.796648	-0.0549796	0.638028	-0.109904	0.344792	-0.0281104	0.810121
IntraCranial Volume	-0.0999771	0.390613	-0.0963083	0.408406	-0.0578769	0.620367	-0.0667963	0.567332	-0.184981	0.107784	-0.155413	0.178889	-0.155895	0.177512
Left Accumbens area	-0.0324555	0.781438	-0.173364	0.132583	-0.0375903	0.747908	-0.0953715	0.413023	-0.136102	0.240484	-0.153021	0.185839	-0.155854	0.17763
Left Amygdala	0.0151813	0.896785	-0.128889	0.266788	0.0872154	0.454449	-0.0870179	0.455479	-0.285253	0.010995	-0.0840945	0.470874	-0.111742	0.336683
Left Caudate	0.0122747	0.916469	-0.015924	0.891765	0.0654943	0.574942	-0.0494735	0.672135	-0.0723867	0.535192	-0.00866506	0.940981	-0.00194646	0.986731
Left Cerebellum Cortex	-0.133092	0.251238	-0.12153	0.295512	-0.138211	0.233136	0.0246269	0.833296	0.0462598	0.69235	-0.00362783	0.975272	-0.00877817	0.940212
Left Cerebellum White Matter	0.0185194	0.874254	-0.0674716	0.563403	-0.0921737	0.429003	-0.00760544	0.948188	0.0166929	0.886571	-0.0743743	0.523982	-0.0591057	0.612938
Left choroid plexus	0.249322	0.0278303	-0.116754	0.315178	0.124307	0.284449	-0.179291	0.119448	-0.17097	0.138181	-0.0418343	0.720534	-0.0652059	0.576634
Left Hippocampus	-0.0117355	0.920126	-0.147922	0.201285	0.012158	0.91726	-0.140957	0.2238	-0.345784	0.00164051	-0.20964	0.0669705	-0.24191	0.0331595
Left Inferior Lateral Ventricle	-0.0663545	0.569909	0.00313414	0.978637	-0.146922	0.204415	-0.087538	0.452768	-0.035565	0.761082	0.0195479	0.867331	-0.0554778	0.634977
Left Lateral Ventricle	0.00828795	0.943545	0.0750021	0.520465	-0.0813396	0.48563	-0.0815954	0.48425	-0.146114	0.20697	-0.0577372	0.621213	-0.113593	0.328636
Left Pallidum	0.0329536	0.778167	-0.0291339	0.803341	0.0376881	0.747274	0.00260431	0.982247	-0.0930757	0.424461	-0.0697572	0.5502	-0.0358494	0.759228
Left Putamen	0.034222	0.769855	-0.00910085	0.938018	0.0722785	0.535806	-0.0732647	0.530226	-0.0183442	0.875434	-0.077734	0.505299	-0.0721758	0.536389
Left Thalamus Proper	-0.0417101	0.72133	-0.187022	0.103819	0.0201259	0.863445	-0.0785601	0.500757	-0.225846	0.0476128	0.00798814	0.945584	-0.00859318	0.94147
Left Ventral diencephalon	-0.0248771	0.831627	-0.204201	0.0747086	-0.0395116	0.735475	-0.098246	0.398952	-0.167123	0.147543	-0.0731249	0.531016	-0.112635	0.332788
Left vessel	0.0820591	0.481753	-0.0669032	0.566709	0.0692757	0.552969	0.00560523	0.961802	-0.0848156	0.467051	-0.145527	0.208839	-0.0884727	0.44792
Left Hemisphere Cortex	0.0660139	0.571899	0.0574894	0.622717	0.212881	0.0626695	0.0306375	0.793406	-0.0586883	0.615457	-0.123279	0.28851	-0.0331953	0.776581
Optic Chiasm	-0.016326	0.889049	-0.0885324	0.447612	0.0562352	0.630349	0.000125021	0.999148	-0.0925635	0.427036	-0.094669	0.416504	-0.056722	0.627382
Right Hemisphere Cortex	0.0113149	0.92298	0.0538015	0.645267	0.188199	0.101582	0.0290401	0.803962	-0.0501347	0.668003	-0.0942267	0.418704	-0.0224285	0.847995
Right Accumbens area	-0.0402365	0.730802	-0.0205914	0.860317	0.150069	0.194675	0.108169	0.352554	0.0557724	0.633175	-0.00892458	0.939216	0.0603983	0.605165
Right Amygdala	0.0398003	0.733613	-0.101257	0.384512	0.0637577	0.585165	-0.166203	0.149849	-0.176477	0.125555	-0.00432459	0.970525	-0.0716993	0.539096
Right Caudate	0.074201	0.524955	-0.00286966	0.980439	0.0959209	0.410312	-0.0253897	0.828209	-0.0592567	0.612028	0.0220774	0.850347	0.0389018	0.739415
Right Cerebellum Cortex	-0.146917	0.204432	-0.109585	0.346211	-0.137098	0.236996	-0.000108748	0.999259	0.055465	0.635055	-0.122298	0.292423	-0.112807	0.332039
Right Cerebellum White Matter	-0.0789953	0.498373	0.113576	0.32871	-0.0855368	0.463244	0.218267	0.0560112	0.0798348	0.49379	-0.0947817	0.415945	-0.0186846	0.873142
Right choroidplexus	0.0654501	0.575202	0.0207074	0.859538	0.0435326	0.709673	-0.0466682	0.68977	-0.278463	0.0132429	-0.107677	0.354773	-0.101913	0.381408
Right Hippocampus	0.0421245	0.718674	-0.199277	0.0823034	0.0164141	0.888454	-0.199785	0.0814939	-0.21306	0.0624384	-0.143568	0.215165	-0.195402	0.0886926
Right Inferior Lateral Ventricle	-0.0947806	0.41595	0.0464507	0.691144	-0.096147	0.409199	-0.0690339	0.554362	0.044769	0.701801	0.179577	0.118841	0.0890311	0.445037
Right Lateral Ventricle	0.0190236	0.870859	0.0115819	0.921168	-0.0107703	0.926677	-0.103014	0.376234	-0.0572244	0.624326	0.00544253	0.96291	-0.04368	0.708732
Right Pallidum	0.0969804	0.405112	-0.0271859	0.816257	0.0158824	0.892046	-0.0604787	0.604683	-0.101083	0.385341	-0.0558614	0.632632	-0.0392246	0.737329
Right Putamen	0.0885395	0.447575	-0.106178	0.36159	0.0363171	0.756182	-0.187619	0.10268	-0.0444319	0.703944	-0.0705962	0.54539	-0.112922	0.33154
Right Thalamus Proper	-0.019146	0.870035	-0.199801	0.0814674	-0.00283699	0.980662	-0.125443	0.280001	-0.306531	0.00593307	-0.0909357	0.43528	-0.119757	0.30272
Right Ventral diencephalon	-0.0429571	0.713347	-0.174248	0.130557	-0.0635851	0.586185	-0.126242	0.2769	-0.0945724	0.416984	-0.111766	0.336579	-0.137505	0.23558
Right vessel	0.0389271	0.739251	-0.0946402	0.416647	0.109851	0.345027	-0.00536593	0.963432	-0.221302	0.0525157	0.139685	0.228094	0.102142	0.380328
SubCortical Gray matter	-0.103759	0.372755	-0.149696	0.195811	-0.0885434	0.447554	-0.0400609	0.731933	-0.0486844	0.677078	-0.0800391	0.492678	-0.085485	0.463517
SupraTentorial	-0.0781721	0.502888	-0.132193	0.254514	-0.113629	0.328481	-0.10766	0.354848	-0.114152	0.326232	-0.178124	0.121954	-0.193409	0.092125
Total Gray Matter	0.0070023	0.952292	0.00990115	0.93258	0.151355	0.190789	0.0156222	0.893804	-0.0597169	0.609258	-0.114941	0.322853	-0.0460737	0.693528
3rd Ventricle	-0.0760793	0.514458	0.0485547	0.677892	-0.0366914	0.753747	-0.0218545	0.851841	0.0672546	0.564664	0.0974879	0.402636	0.0592325	0.612174
4th Ventricle	-0.0445186	0.703392	0.236003	0.0379841	0.308142	0.00565011	0.312447	0.00495048	0.309555	0.00541157	0.100341	0.388874	0.247754	0.0288936
5th Ventricle	0.0772177	0.508148	-0.0475399	0.684272	0.182494	0.11277	-0.112637	0.332779	-0.105106	0.366511	0.215216	0.0597104	0.172546	0.134476

## Sheet: b) Cortical volume pcor
ROI	DA Aß1-40 (pcor)	DA Aß1-40 (p-value)	DA Aß1-42 (pcor)	DA Aß1-42 (p-value)	TP Aß1-40 (pcor)	TP Aß1-40 (p-value)	TP Aß1-42 (pcor)	TP Aß1-42 (p-value)	CP Aß1-40 (pcor)	CP Aß1-40 (p-value)	CP Aß1-42 (pcor)	CP Aß1-42 (p-value)	Total Aß1 (pcor)	Total Aß1 (p-value)
Left hemisphere bankssts gray matter	-0.103313	0.374833	-0.0364411	0.755375	0.0576818	0.621549	-0.0938363	0.420652	0.00479401	0.967327	-0.0291918	0.802957	-0.0425222	0.716127
Left hemisphere caudal anterior cingulate gray matter	-0.100293	0.389102	0.141024	0.223576	0.0607139	0.603274	0.040437	0.729511	-0.0445388	0.703264	0.00748656	0.948997	0.0711341	0.542317
Left hemisphere caudal middle frontal gray matter	0.144792	0.211197	0.0784999	0.501087	0.165351	0.152008	0.0649698	0.578021	0.0911459	0.434211	-0.164973	0.152971	-0.0648568	0.578685
Left hemisphere cuneus gray matter	-0.127363	0.272587	0.0111263	0.92426	-0.118287	0.308779	-0.0330368	0.777621	0.00735369	0.949901	0.00663961	0.95476	-0.0108675	0.926017
Left hemisphere entorhinal gray matter	0.0580621	0.619245	-0.0822237	0.480868	0.207612	0.0697781	0.0238605	0.838414	-0.271611	0.015896	-0.134204	0.247227	-0.0679968	0.560356
Left hemisphere frontal pole gray matter	-0.0289023	0.804874	0.131157	0.258321	-0.0490868	0.674556	0.00324784	0.977862	0.169454	0.141815	-0.0417224	0.721251	-0.0148696	0.898893
Left hemisphere fusiform gray matter	-0.0552441	0.636408	0.0572525	0.624156	0.0859667	0.460983	0.0233484	0.841838	0.0476787	0.683398	-0.163117	0.157776	-0.076576	0.5117
Left hemisphere inferior parietal gray matter	0.0924943	0.427385	0.107967	0.353463	0.224341	0.0491936	0.0363202	0.756162	-0.0048455	0.966977	-0.096781	0.406088	-0.0196359	0.86674
Left hemisphere inferior temporal gray matter	-0.0412166	0.724497	-0.0128362	0.912662	0.131416	0.257366	0.122488	0.291666	-0.126932	0.27424	-0.267853	0.0175331	-0.164342	0.154594
Left hemisphere insula gray matter	0.0226169	0.846733	0.0985705	0.397381	0.225745	0.0477178	0.128573	0.267982	-0.126597	0.27553	-0.0202447	0.862646	0.0927307	0.426195
Left hemisphere isthmus cingulate gray matter	0.0589402	0.613937	0.0111407	0.924163	0.0435935	0.709284	0.00744401	0.949286	-0.130141	0.26209	-0.209513	0.0671441	-0.142465	0.218785
Left hemisphere lateral occipital gray matter	-0.0927019	0.42634	-0.00792721	0.945999	-0.0989265	0.395662	-0.0334476	0.774927	0.05706	0.625326	-0.172098	0.135522	-0.150126	0.194499
Left hemisphere lateral orbitofrontal gray matter	0.129821	0.263288	0.0639848	0.583823	0.21683	0.0577298	0.0288354	0.805317	-0.124711	0.28286	-0.112198	0.33469	-0.0245246	0.833979
Left hemisphere lingual gray matter	-0.0548625	0.638746	-0.137333	0.236176	-0.0414704	0.722868	-0.0336349	0.7737	-0.0725277	0.534394	-0.0932281	0.423696	-0.0719234	0.537822
Left hemisphere medial orbitofrontal gray matter	-0.0131006	0.91087	-0.0340139	0.771217	0.0112748	0.923252	0.0257478	0.825822	-0.127155	0.273385	-0.116505	0.316226	-0.079283	0.4968
Left hemisphere middle temporal gray matter	0.0609658	0.601766	-0.00683667	0.953419	0.154821	0.18059	-0.0134922	0.908217	-0.173946	0.131247	-0.326731	0.00313987	-0.257938	0.0225481
Left hemisphere paracentral gray matter	0.0977198	0.401507	0.0677117	0.562009	0.108441	0.351326	-0.0747357	0.521956	-0.0259804	0.824274	0.0683186	0.558493	0.0920516	0.42962
Left hemisphere parahippocampal gray matter	0.0432785	0.711294	-0.0196711	0.866503	0.0577746	0.620987	-0.0191003	0.870343	-0.0958788	0.410519	-0.228451	0.0449735	-0.197123	0.0858092
Left hemisphere parsopercularis gray matter	-0.00358202	0.975585	0.0374256	0.748977	0.156822	0.174884	0.0671931	0.565022	-0.0115704	0.921246	-0.0211618	0.856488	0.0819734	0.482214
Left hemisphere parsorbitalis gray matter	0.00999013	0.931975	0.125602	0.279382	0.187209	0.103461	0.114028	0.326765	0.0692206	0.553286	0.121874	0.294127	0.189244	0.0996283
Left hemisphere parstriangularis gray matter	-0.0795257	0.495475	0.00848712	0.942191	-0.0634961	0.586711	-0.0742154	0.524874	0.0358556	0.759188	-0.109459	0.346772	-0.0793069	0.49667
Left hemisphere pericalcarine gray matter	0.0595695	0.610144	-0.105812	0.363264	0.0301167	0.796844	-0.0497086	0.670665	-0.162308	0.159904	-0.00617469	0.957925	-0.0017368	0.98816
Left hemisphere postcentral gray matter	0.126853	0.274543	-0.0693509	0.552536	0.149824	0.195421	-0.108011	0.353265	0.0343241	0.769187	0.056702	0.627504	0.0734613	0.529117
Left hemisphere posterior cingulate gray matter	-0.101494	0.38339	0.0908706	0.435612	0.182974	0.111795	0.102582	0.378258	-0.0296443	0.799965	0.0220028	0.850847	0.0974473	0.402833
Left hemisphere precentral gray matter	0.207055	0.0705659	0.111248	0.338849	0.300529	0.0070988	0.0399165	0.732864	0.0185985	0.873722	0.00247312	0.983142	0.0902744	0.438655
Left hemisphere precuneus gray matter	0.0891666	0.444339	0.0525969	0.652703	0.128243	0.269232	0.0786164	0.500448	-0.073493	0.528939	-0.164677	0.15373	-0.0940237	0.419716
Left hemisphere rostral anterior cingulate gray matter	-0.0206395	0.859994	0.100705	0.387138	0.120227	0.300799	0.0696001	0.551103	-0.0337595	0.772883	-0.105786	0.363383	-0.0262947	0.822182
Left hemisphere rostral middle frontal gray matter	-0.0768601	0.510126	0.0682515	0.558881	0.119688	0.303	-0.0485073	0.678189	0.0413954	0.723349	-0.0743285	0.524239	-0.0288154	0.805449
Left hemisphere superior frontal gray matter	0.0580818	0.619126	0.0797058	0.494493	0.184233	0.109265	0.0603184	0.605644	0.00474908	0.967633	-0.0264568	0.821103	0.0351117	0.76404
Left hemisphere superior parietal gray matter	0.0931329	0.424174	-0.0769773	0.509478	0.0110772	0.924593	-0.076903	0.509889	-0.046582	0.690314	-0.087858	0.451106	-0.0819112	0.482549
Left hemisphere superior temporal gray matter	0.162809	0.158584	0.106984	0.357911	0.237536	0.0366803	0.03171	0.78634	-0.184296	0.109141	-0.0872086	0.454484	-0.0216349	0.853314
Left hemisphere supramarginal gray matter	0.119999	0.301727	0.073596	0.528358	0.296672	0.00794809	0.155047	0.17994	-0.0082475	0.94382	-0.0106758	0.927318	0.110505	0.342126
Left hemisphere temporal pole gray matter	0.102032	0.380846	-0.0426969	0.71501	0.236961	0.0371649	-0.0254902	0.827539	-0.158187	0.171066	-0.128907	0.266719	-0.0839195	0.471804
Left hemisphere transverse temporal gray matter	0.0949907	0.414908	0.0351191	0.763992	0.265513	0.0186226	0.0481176	0.680637	-0.126074	0.27755	0.0180964	0.877104	0.0981909	0.399219
Right hemisphere bankssts gray matter	-0.0323635	0.782042	0.146555	0.205573	0.0470229	0.687531	0.0317578	0.786025	-0.00786622	0.946414	-0.109789	0.345303	-0.0578178	0.620725
Right hemisphere caudal anterior cingulate gray matter	-0.00829832	0.943475	0.0679191	0.560806	0.0764573	0.512359	0.0874285	0.453338	0.0503092	0.666914	-0.110575	0.341817	-0.0396759	0.734415
Right hemisphere caudal middle frontal gray matter	0.0248787	0.831616	0.0387698	0.740268	0.164524	0.154126	0.0243982	0.834823	-0.1387	0.231455	-0.0167944	0.885886	0.0421024	0.718815
Right hemisphere cuneus gray matter	-0.198654	0.083307	0.0456761	0.696045	-0.131633	0.256567	0.0216011	0.85354	0.067013	0.56607	-0.0308652	0.791905	-0.0203996	0.861606
Right hemisphere entorhinal gray matter	0.134802	0.245088	-0.175957	0.12671	0.106526	0.359999	-0.115248	0.321548	-0.121195	0.296864	-0.108065	0.35302	-0.120468	0.299815
Right hemisphere frontalpole gray matter	0.0100699	0.931433	0.153617	0.184089	0.171675	0.136514	0.0583088	0.617751	0.0948475	0.415618	0.12421	0.28483	0.146043	0.207197
Right hemisphere fusiform gray matter	0.00251378	0.982865	0.0118002	0.919687	0.15203	0.188771	-0.00779335	0.946909	-0.0688584	0.555374	-0.222601	0.0510749	-0.167444	0.146745
Right hemisphere inferior parietal gray matter	-0.11249	0.333416	0.011942	0.918725	0.085234	0.464841	-0.00273285	0.981371	0.0878655	0.451066	-0.0870049	0.455547	-0.0569657	0.625899
Right hemisphere inferior temporal gray matter	-0.0287197	0.806083	0.0370381	0.751493	0.116976	0.314247	0.0666512	0.568178	-0.0528099	0.651386	-0.112794	0.332095	-0.0447135	0.702154
Right hemisphere insula gray matter	0.0542769	0.642342	0.0438515	0.707639	0.183141	0.111457	0.0634666	0.586886	-0.145818	0.20791	-0.135481	0.242677	-0.0388838	0.739531
Right hemisphere isthmus cingulate gray matter	-0.17185	0.136102	-0.0268115	0.818744	0.0440733	0.706227	0.0413361	0.72373	-0.117605	0.311616	-0.105045	0.366794	-0.0620593	0.595239
Right hemisphere lateral occipital gray matter	-0.0406421	0.728191	-0.163857	0.155848	0.000741733	0.994944	-0.170251	0.139898	-0.0220009	0.85086	-0.0127597	0.913181	-0.0888536	0.445953
Right hemisphere lateral orbito frontal gray matter	0.0870836	0.455136	0.117902	0.310376	0.197094	0.0858582	0.0979007	0.400627	-0.0597236	0.609217	-0.043121	0.7123	0.0461633	0.69296
Right hemisphere lingual gray matter	-0.126248	0.276875	-0.163565	0.156605	-0.0747836	0.521688	-0.152774	0.186567	-0.0700336	0.548613	-0.109834	0.345101	-0.159075	0.168615
Right hemisphere medial orbito frontal gray matter	-0.0271183	0.816706	0.012683	0.9137	0.0301016	0.796944	0.031739	0.786149	-0.0415531	0.722337	-0.0931755	0.42396	-0.0412262	0.724436
Right hemisphere middle temporal gray matter	0.012679	0.913727	0.0272613	0.815755	0.101658	0.382616	0.094389	0.417896	-0.132816	0.252241	-0.300334	0.00713978	-0.191757	0.0950478
Right hemisphere paracentral gray matter	-0.0124655	0.915175	0.0170654	0.884057	0.137403	0.235933	-0.0351807	0.76359	-0.0383279	0.743127	0.0838666	0.472086	0.0989653	0.395474
Right hemisphere parahippocampal gray matter	0.113678	0.328269	0.163372	0.157109	0.156521	0.175735	0.138963	0.230555	0.00806102	0.945089	-0.119392	0.304216	-0.0397224	0.734115
Right hemisphere parsopercularis gray matter	0.186404	0.105007	0.100122	0.389921	0.15363	0.184051	5.57714e-05	0.99962	0.043643	0.708969	-0.0769661	0.50954	0.0179533	0.878069
Right hemisphere parsorbitalis gray matter	0.0749565	0.520721	0.00895027	0.939042	0.0421298	0.71864	-0.00440777	0.969958	0.0826139	0.478775	-0.014312	0.902666	0.0278468	0.811869
Right hemisphere parstriangularis gray matter	0.0867672	0.456788	0.157283	0.173588	0.160665	0.164289	0.0991927	0.394379	-0.0337801	0.772748	0.00714223	0.951339	0.073832	0.527029
Right hemisphere pericalcarine gray matter	-0.0219822	0.850986	0.0551702	0.63686	-0.0476087	0.683839	0.0205603	0.860526	-0.15274	0.186668	-0.0637868	0.584993	-0.0478043	0.682607
Right hemisphere postcentral gray matter	-0.0614408	0.598927	-0.0467217	0.689431	0.086889	0.456152	-0.0456466	0.696232	0.065282	0.576188	-0.152441	0.187551	-0.0767563	0.510701
Right hemisphere posterior cingulate gray matter	-0.0235349	0.84059	-0.0188508	0.872023	0.0117515	0.920017	-0.0104643	0.928754	-0.180954	0.115945	-0.172565	0.134433	-0.136461	0.239223
Right hemisphere precentral gray matter	0.00912383	0.937862	0.0674305	0.563642	0.248565	0.0283397	0.0687662	0.555906	0.102929	0.37663	0.101922	0.381367	0.175301	0.128177
Right hemisphere precuneus gray matter	0.032907	0.778472	0.0844124	0.469186	0.213345	0.0620728	0.161133	0.16303	-0.048758	0.676617	-0.0753828	0.518338	0.0214101	0.854822
Right hemisphere rostral anterior cingulate gray matter	-0.0181398	0.876812	0.0296005	0.800255	0.125039	0.281578	0.0380145	0.745158	-0.0962365	0.408759	-0.145253	0.209716	-0.0938135	0.420766
Right hemisphere rostral middle frontal gray matter	-0.0935786	0.42194	0.115153	0.321952	0.0418841	0.720215	-0.00633769	0.956815	0.0850363	0.465884	0.00644597	0.956078	0.0297367	0.799354
Right hemisphere superior frontal gray matter	-0.0554021	0.63544	0.0825427	0.479156	0.16205	0.160586	0.0534884	0.647197	-0.0147257	0.899866	-0.0100906	0.931293	0.0491239	0.674323
Right hemisphere superior parietal gray matter	0.140975	0.223741	0.0196169	0.866867	0.137891	0.234242	0.0233853	0.841591	0.0613041	0.599744	-0.106478	0.360218	-0.0471584	0.686676
Right hemisphere superior temporal gray matter	0.103821	0.372466	0.0388202	0.739942	0.22609	0.0473602	-0.0118957	0.919039	-0.17075	0.138704	-0.0776625	0.505693	-0.0160769	0.890731
Right hemisphere supramarginal gray matter	0.120801	0.298461	0.0824252	0.479787	0.214001	0.0612355	0.0309075	0.791626	-0.00175721	0.988021	-0.00811955	0.944691	0.0496366	0.671114
Right hemisphere temporalpole gray matter	0.175249	0.128293	0.0163625	0.888802	0.392591	0.000265203	0.0463898	0.691528	-0.15706	0.174214	-0.114405	0.325147	-0.0176929	0.879824
Right hemisphere transverse temporal gray matter	0.0235208	0.840685	0.118362	0.308467	0.149531	0.196315	0.0853816	0.464062	-0.0909052	0.435436	-0.0207573	0.859203	0.0420558	0.719114

## Sheet: c) Cortical thickness pcor
ROI	DA Aß1-40 (pcor)	DA Aß1-40 (p-value)	DA Aß1-42 (pcor)	DA Aß1-42 (p-value)	TP Aß1-40 (pcor)	TP Aß1-40 (p-value)	TP Aß1-42 (pcor)	TP Aß1-42 (p-value)	CP Aß1-40 (pcor)	CP Aß1-40 (p-value)	CP Aß1-42 (pcor)	CP Aß1-42 (p-value)	Total Aß1 (pcor)	Total Aß1 (p-value)
Left hemisphere bankssts thickness average	0.126695	0.275153	0.0873384	0.453808	0.274143	0.0148676	0.0742857	0.524479	0.0919377	0.430196	0.0571187	0.624969	0.129253	0.265418
Left hemisphere caudal anterior cingulate thickness average	0.0640532	0.583419	0.108589	0.350664	0.175672	0.127346	-0.0141093	0.904038	-0.00130134	0.991129	-0.0147197	0.899907	0.0405467	0.728805
Left hemisphere caudal middle frontal thickness average	0.194123	0.0908838	0.118212	0.309088	0.355223	0.0011672	0.0587758	0.614929	0.107779	0.354313	0.00428402	0.970802	0.115427	0.320784
Left hemisphere cuneus thickness average	-0.0107872	0.926562	0.0944572	0.417557	0.0438849	0.707427	-0.0736505	0.528051	0.0293022	0.802227	0.0529377	0.650595	0.0616326	0.597782
Left hemisphere entorhinal thickness average	0.133771	0.248784	-0.0290025	0.80421	0.225654	0.0478127	0.0346163	0.767277	-0.184431	0.108872	-0.143311	0.216006	-0.0829192	0.47714
Left hemisphere frontal pole thickness average	0.104352	0.369997	0.153208	0.185288	0.199762	0.0815306	0.055337	0.635839	0.152662	0.186897	-0.0851535	0.465265	-0.00720515	0.950911
Left hemisphere fusiform thickness average	0.10509	0.366587	0.164049	0.155351	0.244204	0.031427	0.0757012	0.516563	0.0788755	0.499029	0.00340375	0.976799	0.0894194	0.443038
Left hemisphere inferior parietal thickness average	0.207145	0.0704377	0.14752	0.202537	0.342421	0.00184636	0.0520762	0.655927	0.106147	0.361732	0.0715428	0.539987	0.14424	0.21298
Left hemisphere inferior temporal thickness average	0.133052	0.251385	0.191726	0.0951027	0.27632	0.0140288	0.0896049	0.442085	-0.0374205	0.74901	0.00625733	0.957362	0.0819668	0.48225
Left hemisphere insula thickness average	0.0808259	0.488408	0.136992	0.237363	0.293782	0.0086408	0.0853079	0.464451	0.0326551	0.780127	0.0508164	0.663753	0.138432	0.232376
Left hemisphere isthmus cingulate thickness average	-0.0536915	0.645945	0.118035	0.309826	0.0838057	0.47241	0.095107	0.414332	-0.0110743	0.924613	0.0614339	0.598968	0.0775639	0.506237
Left hemisphere lateral occipital thickness average	0.109194	0.347955	0.0721397	0.536594	0.16927	0.142261	-0.0382608	0.743562	0.101632	0.382739	-0.0393186	0.736722	0.00276906	0.981125
Left hemisphere lateral orbitofrontal thickness average	0.108388	0.351568	0.0959567	0.410135	0.237083	0.0370614	0.0130991	0.91088	0.0962211	0.408835	0.0736061	0.528301	0.132405	0.253737
Left hemisphere lingual thickness average	0.0652926	0.576126	0.109218	0.347844	0.114848	0.323253	-0.0151186	0.897209	0.0435889	0.709314	0.0750879	0.519985	0.110517	0.342071
Left hemisphere medial orbitofrontal thickness average	0.0301657	0.796521	0.226989	0.0464395	0.216318	0.0583516	0.123075	0.289324	0.177394	0.12354	0.106384	0.360645	0.18277	0.112209
Left hemisphere middle temporal thickness average	0.20614	0.0718741	0.116466	0.316391	0.305423	0.00613493	0.020754	0.859225	-0.0363947	0.755677	-0.0886326	0.447093	-0.00661489	0.954928
Left hemisphere paracentral thickness average	0.117828	0.310684	0.188773	0.100507	0.285692	0.0108618	0.122301	0.292415	0.147378	0.202982	0.0680649	0.559962	0.167171	0.147422
Left hemisphere parahippocampal thickness average	0.0584406	0.616954	-0.0286279	0.806691	0.0304184	0.794852	-0.071131	0.542334	-0.0411875	0.724684	-0.155627	0.178279	-0.142661	0.218139
Left hemisphere parsopercularis thickness average	0.116236	0.317361	0.0776743	0.505628	0.355916	0.0011378	0.00951126	0.935229	0.127789	0.270959	-0.0274106	0.814764	0.0729563	0.531968
Left hemisphere parsorbitalis thickness average	0.153451	0.184573	0.229337	0.0441025	0.383888	0.000382167	0.160953	0.163514	0.214335	0.0608137	0.126823	0.274658	0.249573	0.0276632
Left hemisphere parstriangularis thickness average	0.133003	0.251562	0.173527	0.132207	0.276866	0.0138251	0.0927262	0.426217	0.087775	0.451537	0.0763931	0.512715	0.156904	0.174653
Left hemisphere pericalcarine thickness average	0.0404133	0.729663	0.092731	0.426193	0.140192	0.226377	-0.0522244	0.655009	0.00638512	0.956492	0.155447	0.178793	0.158622	0.169861
Left hemisphere postcentral thickness average	0.229729	0.0437224	0.17344	0.132407	0.381519	0.000421197	0.0954225	0.412771	0.1536	0.18414	0.0977174	0.401518	0.202292	0.0775847
Left hemisphere posterior cingulate thickness average	0.100166	0.389708	0.181345	0.115132	0.313362	0.00481185	0.0710628	0.542723	0.0214527	0.854536	0.116777	0.315082	0.17375	0.131696
Left hemisphere precentral thickness average	0.227377	0.0460465	0.250707	0.0269176	0.362279	0.00089728	0.121208	0.296813	0.173878	0.131402	0.00991028	0.932518	0.136149	0.240319
Left hemisphere precuneus thickness average	0.0991575	0.394548	0.193261	0.0923854	0.294586	0.00844314	0.137597	0.235259	0.100669	0.38731	0.0863237	0.45911	0.181878	0.114032
Left hemisphere rostral anterior cingulate thickness average	0.0910951	0.434469	0.133991	0.247993	0.285289	0.010984	0.0627845	0.590928	0.162932	0.158262	0.112797	0.332083	0.186459	0.104902
Left hemisphere rostral middle frontal thickness average	0.116966	0.314288	0.119061	0.305577	0.276855	0.0138292	0.0475233	0.684376	0.156472	0.175874	-0.0306985	0.793004	0.0682516	0.558881
Left hemisphere superior frontal thickness average	0.138545	0.231986	0.15114	0.191433	0.28802	0.0101775	0.0734011	0.529457	0.161528	0.161976	0.0218463	0.851896	0.119605	0.303339
Left hemisphere superior parietal thickness average	0.218748	0.0554451	0.203362	0.0759631	0.290071	0.00960554	0.11245	0.333589	0.158072	0.171386	0.0513546	0.660405	0.148469	0.199585
Left hemisphere superior temporal thickness average	0.238941	0.0355171	0.0997419	0.39174	0.351991	0.00131341	0.0384627	0.742255	-0.0271468	0.816516	-0.0750367	0.520272	0.0147995	0.899367
Left hemisphere supramarginal thickness average	0.189255	0.0996074	0.140179	0.22642	0.350265	0.00139797	0.0696825	0.550629	0.100879	0.386309	0.0491211	0.674341	0.139945	0.227211
Left hemisphere temporal pole thickness average	0.194205	0.0907423	0.137346	0.236131	0.330042	0.00281483	0.080741	0.488868	-0.0455978	0.696542	-0.0237552	0.839118	0.0706316	0.545188
Left hemisphere transverse temporal thickness average	0.0962079	0.4089	0.123242	0.288657	0.325371	0.00328273	0.0885176	0.447688	-0.0186267	0.873532	0.0411364	0.725013	0.118654	0.307259
Right hemisphere bankssts thickness average	0.115065	0.322328	0.182212	0.113347	0.207187	0.0703781	0.0860153	0.460728	0.0149501	0.898348	-0.000928385	0.993671	0.0753894	0.518302
Right hemisphere caudal anterior cingulate thickness average	-0.0275741	0.813679	0.164437	0.154349	0.238201	0.0361257	0.1399	0.227363	0.181253	0.115323	0.193567	0.0918502	0.279556	0.0128566
Right hemisphere caudal middle frontal thickness average	0.0598939	0.608194	0.157235	0.173723	0.25583	0.0237558	0.105534	0.364541	0.0411589	0.724868	-0.0548899	0.638578	0.0600025	0.607541
Right hemisphere cuneus thickness average	-0.101841	0.381751	0.1213	0.296439	0.0330468	0.777555	0.0198951	0.864997	0.167416	0.146813	0.0558088	0.632953	0.0889654	0.445376
Right hemisphere entorhinal thickness average	0.148692	0.198896	0.102018	0.380912	0.179791	0.118387	0.0714405	0.54057	-0.107724	0.354558	0.0352469	0.763157	0.0571485	0.624788
Right hemisphere frontalpole thickness average	0.108716	0.350091	0.225101	0.0483905	0.315591	0.00448832	0.144243	0.212972	0.124679	0.282988	0.155171	0.179585	0.238957	0.0355044
Right hemisphere fusiform thickness average	0.13163	0.256577	0.107978	0.353413	0.299085	0.00740709	0.0501531	0.667888	0.086346	0.458993	-0.00234074	0.984044	0.0510281	0.662435
Right hemisphere inferior parietal thickness average	0.0411836	0.724709	0.134232	0.247127	0.22113	0.0527093	0.0576933	0.62148	0.155942	0.17738	0.0457661	0.695475	0.119191	0.305044
Right hemisphere inferior temporal thickness average	0.0865562	0.457892	0.133837	0.248547	0.204306	0.0745524	0.068329	0.558433	0.0718189	0.538416	0.0533198	0.648237	0.0971912	0.404083
Right hemisphere insula thickness average	0.0440081	0.706642	0.17004	0.140403	0.268372	0.0172989	0.0987957	0.396293	0.0993267	0.393734	0.0782998	0.502186	0.162957	0.158194
Right hemisphere isthmus cingulate thickness average	-0.0174898	0.881194	0.0445546	0.703164	0.113742	0.327995	-0.00250801	0.982904	0.052068	0.655978	0.0432765	0.711307	0.0492169	0.673741
Right hemisphere lateral occipital thickness average	0.130138	0.262103	0.109635	0.345985	0.134826	0.245006	-0.0448397	0.701352	0.0466413	0.689939	0.0445082	0.703459	0.0383097	0.743246
Right hemisphere lateral orbito frontal thickness average	0.0410845	0.725346	0.142727	0.217923	0.193689	0.0916379	0.0819772	0.482194	0.10045	0.388352	0.0970387	0.404828	0.16455	0.154058
Right hemisphere lingual thickness average	-0.0479954	0.681406	0.00224764	0.984678	0.075956	0.515144	-0.0840051	0.471349	0.0275902	0.813572	0.0094774	0.935459	-0.00683685	0.953418
Right hemisphere medial orbito frontal thickness average	0.0301391	0.796696	0.210428	0.0659041	0.202997	0.0765128	0.149202	0.197324	0.170347	0.139667	0.128531	0.268142	0.210004	0.0664761
Right hemisphere middle temporal thickness average	0.104496	0.369329	0.121156	0.297024	0.236827	0.0372782	0.0387443	0.740433	-0.0520907	0.655837	-0.0332485	0.776232	0.0178396	0.878835
Right hemisphere paracentral thickness average	0.0337893	0.772688	0.154777	0.180718	0.300667	0.00707003	0.130275	0.261591	0.11456	0.324484	0.134403	0.246514	0.22435	0.0491844
Right hemisphere parahippocampal thickness average	0.0400099	0.732261	0.0946684	0.416507	0.101995	0.381024	0.0729907	0.531774	-0.031864	0.785326	-0.0744238	0.523705	-0.0239185	0.838026
Right hemisphere parsopercularis thickness average	0.0192044	0.869643	0.080657	0.489323	0.157215	0.173778	0.00458885	0.968725	0.0342828	0.769457	0.00725271	0.950588	0.0573398	0.623626
Right hemisphere parsorbitalis thickness average	0.0334486	0.77492	0.06744	0.563586	0.142232	0.219554	0.0313547	0.788679	0.168019	0.145321	-0.0220742	0.850368	0.0539611	0.644284
Right hemisphere parstriangularis thickness average	0.136035	0.240719	0.162568	0.159218	0.265312	0.0187188	0.124743	0.282734	-0.00186839	0.987263	0.0325865	0.780577	0.113993	0.326915
Right hemisphere pericalcarine thickness average	-0.115171	0.321875	0.0810191	0.487362	0.0291244	0.803403	-0.0350632	0.764357	-0.0413856	0.723413	0.0913937	0.432952	0.0861494	0.460024
Right hemisphere postcentral thickness average	0.108436	0.35135	0.187842	0.102257	0.316696	0.00433511	0.116051	0.318142	0.184589	0.108558	0.085646	0.462669	0.19129	0.0958869
Right hemisphere posterior cingulate thickness average	0.0772855	0.507773	0.0655821	0.574428	0.212752	0.0628363	0.00729787	0.95028	0.0346664	0.766949	0.069672	0.550689	0.0982281	0.399039
Right hemisphere precentral thickness average	0.080018	0.492793	0.195922	0.0878141	0.321323	0.00374203	0.145807	0.207945	0.182383	0.112998	0.0723186	0.535579	0.191354	0.0957704
Right hemisphere precuneus thickness average	0.0684398	0.557792	0.173541	0.132176	0.294633	0.00843152	0.14189	0.220689	0.106655	0.359409	0.0551701	0.636861	0.156589	0.175543
Right hemisphere rostral anterior cingulate thickness average	0.109351	0.347255	0.214674	0.0603873	0.296682	0.00794592	0.11432	0.32551	0.122111	0.293175	0.0982011	0.39917	0.184055	0.109621
Right hemisphere rostral middle frontal thickness average	0.090161	0.439235	0.184515	0.108705	0.230977	0.0425283	0.113348	0.329693	0.142226	0.219574	0.0472394	0.686165	0.147898	0.201359
Right hemisphere superior frontal thickness average	0.0748375	0.521386	0.154472	0.181601	0.30275	0.00664622	0.0907238	0.43636	0.131253	0.257966	0.0385623	0.74161	0.131555	0.256851
Right hemisphere superior parietal thickness average	0.0665319	0.568874	0.183262	0.111212	0.26077	0.0210062	0.123028	0.289509	0.162113	0.160419	0.0741057	0.52549	0.15654	0.175681
Right hemisphere superior temporal thickness average	0.143802	0.214404	0.132948	0.25176	0.301938	0.00680882	0.0744882	0.523343	-0.024495	0.834177	-0.043315	0.711061	0.0502531	0.667264
Right hemisphere supramarginal thickness average	0.113536	0.328882	0.152175	0.18834	0.33126	0.00270291	0.0423337	0.717334	0.157058	0.174222	0.103214	0.375295	0.172481	0.134627
Right hemisphere temporalpole thickness average	0.149766	0.195598	0.0754952	0.517712	0.303488	0.00650142	0.0966894	0.406537	-0.120064	0.301463	-0.0858452	0.461622	0.0039276	0.97323
Right hemisphere transverse temporal thickness average	0.0945913	0.41689	0.0700687	0.548411	0.232516	0.0410923	0.0424394	0.716658	-0.0373724	0.749322	-0.0163709	0.888745	0.0581528	0.618696
